# Supplementary material for: Analysis of Fuel Alternative Products Obtained by the Pyrolysis of Diverse Types of Plastic Materials Isolated from a Dumpsite Origin in Pakistan
Source: Polymers (Basel). 2022 Dec 21;15(1):24. doi: 10.3390/polym15010024 (PMC9823855; doi:10.3390/polym15010024)
Supplement: Supplementary file 1 [file polymers-15-00024-s001.zip]

Archive with 1 entries (1 files):
- polymers-2052689-supplementary.pdf
